# Supplementary material for: Single-cell transcriptomics of the Drosophila wing disc reveals instructive epithelium-to-myoblast interactions
Source: eLife. 2021 Mar 22;10:e61276. doi: 10.7554/eLife.61276 (PMC8021398; doi:10.7554/eLife.61276)
Supplement: Supplementary file 4. — CSV file of the X, Y, Z geometry used in reference gene expression patterns (Supplementary file 5). Formatted as used in DistMap to generate virtual wing disc. [file elife-61276-supp4.csv]

	x	y	z
1	-11.5	38	0
2	-10.5	38	0
3	-9.5	38	0
4	-13.5	37	0
5	-12.5	37	0
6	-11.5	37	0
7	-10.5	37	0
8	-9.5	37	0
9	-8.5	37	0
10	-7.5	37	0
11	-13.5	36	0
12	-12.5	36	0
13	-11.5	36	0
14	-10.5	36	0
15	-9.5	36	0
16	-8.5	36	0
17	-7.5	36	0
18	-6.5	36	0
19	-5.5	36	0
20	-3.5	36	0
21	-2.5	36	0
22	-13.5	35	0
23	-12.5	35	0
24	-11.5	35	0
25	-10.5	35	0
26	-9.5	35	0
27	-8.5	35	0
28	-7.5	35	0
29	-6.5	35	0
30	-5.5	35	0
31	-4.5	35	0
32	-3.5	35	0
33	-2.5	35	0
34	-1.5	35	0
35	-13.5	34	0
36	-12.5	34	0
37	-11.5	34	0
38	-10.5	34	0
39	-9.5	34	0
40	-8.5	34	0
41	-7.5	34	0
42	-6.5	34	0
43	-5.5	34	0
44	-4.5	34	0
45	-3.5	34	0
46	-2.5	34	0
47	-1.5	34	0
48	-0.5	34	0
49	-14.5	33	0
50	-13.5	33	0
51	-12.5	33	0
52	-11.5	33	0
53	-10.5	33	0
54	-9.5	33	0
55	-8.5	33	0
56	-7.5	33	0
57	-6.5	33	0
58	-5.5	33	0
59	-4.5	33	0
60	-3.5	33	0
61	-2.5	33	0
62	-1.5	33	0
63	-0.5	33	0
64	0.5	33	0
65	-15.5	32	0
66	-14.5	32	0
67	-13.5	32	0
68	-12.5	32	0
69	-11.5	32	0
70	-10.5	32	0
71	-9.5	32	0
72	-8.5	32	0
73	-7.5	32	0
74	-6.5	32	0
75	-5.5	32	0
76	-4.5	32	0
77	-3.5	32	0
78	-2.5	32	0
79	-1.5	32	0
80	-0.5	32	0
81	0.5	32	0
82	1.5	32	0
83	2.5	32	0
84	-15.5	31	0
85	-14.5	31	0
86	-13.5	31	0
87	-12.5	31	0
88	-11.5	31	0
89	-10.5	31	0
90	-9.5	31	0
91	-8.5	31	0
92	-7.5	31	0
93	-6.5	31	0
94	-5.5	31	0
95	-4.5	31	0
96	-3.5	31	0
97	-2.5	31	0
98	-1.5	31	0
99	-0.5	31	0
100	0.5	31	0
101	1.5	31	0
102	2.5	31	0
103	3.5	31	0
104	4.5	31	0
105	-14.5	30	0
106	-13.5	30	0
107	-12.5	30	0
108	-11.5	30	0
109	-10.5	30	0
110	-9.5	30	0
111	-8.5	30	0
112	-7.5	30	0
113	-6.5	30	0
114	-5.5	30	0
115	-4.5	30	0
116	-3.5	30	0
117	-2.5	30	0
118	-1.5	30	0
119	-0.5	30	0
120	0.5	30	0
121	1.5	30	0
122	2.5	30	0
123	3.5	30	0
124	4.5	30	0
125	5.5	30	0
126	-15.5	29	0
127	-14.5	29	0
128	-13.5	29	0
129	-12.5	29	0
130	-11.5	29	0
131	-10.5	29	0
132	-9.5	29	0
133	-8.5	29	0
134	-7.5	29	0
135	-6.5	29	0
136	-5.5	29	0
137	-4.5	29	0
138	-3.5	29	0
139	-2.5	29	0
140	-1.5	29	0
141	-0.5	29	0
142	0.5	29	0
143	1.5	29	0
144	2.5	29	0
145	3.5	29	0
146	4.5	29	0
147	5.5	29	0
148	6.5	29	0
149	-15.5	28	0
150	-14.5	28	0
151	-13.5	28	0
152	-12.5	28	0
153	-11.5	28	0
154	-10.5	28	0
155	-9.5	28	0
156	-8.5	28	0
157	-7.5	28	0
158	-6.5	28	0
159	-5.5	28	0
160	-4.5	28	0
161	-3.5	28	0
162	-2.5	28	0
163	-1.5	28	0
164	-0.5	28	0
165	0.5	28	0
166	1.5	28	0
167	2.5	28	0
168	3.5	28	0
169	4.5	28	0
170	5.5	28	0
171	6.5	28	0
172	-14.5	27	0
173	-13.5	27	0
174	-12.5	27	0
175	-11.5	27	0
176	-10.5	27	0
177	-9.5	27	0
178	-8.5	27	0
179	-7.5	27	0
180	-6.5	27	0
181	-5.5	27	0
182	-4.5	27	0
183	-3.5	27	0
184	-2.5	27	0
185	-1.5	27	0
186	-0.5	27	0
187	0.5	27	0
188	1.5	27	0
189	2.5	27	0
190	3.5	27	0
191	4.5	27	0
192	5.5	27	0
193	6.5	27	0
194	-14.5	26	0
195	-13.5	26	0
196	-12.5	26	0
197	-11.5	26	0
198	-10.5	26	0
199	-9.5	26	0
200	-8.5	26	0
201	-7.5	26	0
202	-6.5	26	0
203	-5.5	26	0
204	-4.5	26	0
205	-3.5	26	0
206	-2.5	26	0
207	-1.5	26	0
208	-0.5	26	0
209	0.5	26	0
210	1.5	26	0
211	2.5	26	0
212	3.5	26	0
213	4.5	26	0
214	5.5	26	0
215	6.5	26	0
216	7.5	26	0
217	8.5	26	0
218	-15.5	25	0
219	-14.5	25	0
220	-13.5	25	0
221	-12.5	25	0
222	-11.5	25	0
223	-10.5	25	0
224	-9.5	25	0
225	-8.5	25	0
226	-7.5	25	0
227	-6.5	25	0
228	-5.5	25	0
229	-4.5	25	0
230	-3.5	25	0
231	-2.5	25	0
232	-1.5	25	0
233	-0.5	25	0
234	0.5	25	0
235	1.5	25	0
236	2.5	25	0
237	3.5	25	0
238	4.5	25	0
239	5.5	25	0
240	6.5	25	0
241	7.5	25	0
242	8.5	25	0
243	-15.5	24	0
244	-14.5	24	0
245	-13.5	24	0
246	-12.5	24	0
247	-11.5	24	0
248	-10.5	24	0
249	-9.5	24	0
250	-8.5	24	0
251	-7.5	24	0
252	-6.5	24	0
253	-5.5	24	0
254	-4.5	24	0
255	-3.5	24	0
256	-2.5	24	0
257	-1.5	24	0
258	-0.5	24	0
259	0.5	24	0
260	1.5	24	0
261	2.5	24	0
262	3.5	24	0
263	4.5	24	0
264	5.5	24	0
265	6.5	24	0
266	7.5	24	0
267	8.5	24	0
268	9.5	24	0
269	-14.5	23	0
270	-13.5	23	0
271	-12.5	23	0
272	-11.5	23	0
273	-10.5	23	0
274	-9.5	23	0
275	-8.5	23	0
276	-7.5	23	0
277	-6.5	23	0
278	-5.5	23	0
279	-4.5	23	0
280	-3.5	23	0
281	-2.5	23	0
282	-1.5	23	0
283	-0.5	23	0
284	0.5	23	0
285	1.5	23	0
286	2.5	23	0
287	3.5	23	0
288	4.5	23	0
289	5.5	23	0
290	6.5	23	0
291	7.5	23	0
292	8.5	23	0
293	9.5	23	0
294	-15.5	22	0
295	-14.5	22	0
296	-13.5	22	0
297	-12.5	22	0
298	-11.5	22	0
299	-10.5	22	0
300	-9.5	22	0
301	-8.5	22	0
302	-7.5	22	0
303	-6.5	22	0
304	-5.5	22	0
305	-4.5	22	0
306	-3.5	22	0
307	-2.5	22	0
308	-1.5	22	0
309	-0.5	22	0
310	0.5	22	0
311	1.5	22	0
312	2.5	22	0
313	3.5	22	0
314	4.5	22	0
315	5.5	22	0
316	6.5	22	0
317	7.5	22	0
318	8.5	22	0
319	9.5	22	0
320	-15.5	21	0
321	-14.5	21	0
322	-13.5	21	0
323	-12.5	21	0
324	-11.5	21	0
325	-10.5	21	0
326	-9.5	21	0
327	-8.5	21	0
328	-7.5	21	0
329	-6.5	21	0
330	-5.5	21	0
331	-4.5	21	0
332	-3.5	21	0
333	-2.5	21	0
334	-1.5	21	0
335	-0.5	21	0
336	0.5	21	0
337	1.5	21	0
338	2.5	21	0
339	3.5	21	0
340	4.5	21	0
341	5.5	21	0
342	6.5	21	0
343	7.5	21	0
344	8.5	21	0
345	9.5	21	0
346	-15.5	20	0
347	-14.5	20	0
348	-13.5	20	0
349	-12.5	20	0
350	-11.5	20	0
351	-10.5	20	0
352	-9.5	20	0
353	-8.5	20	0
354	-7.5	20	0
355	-6.5	20	0
356	-5.5	20	0
357	-4.5	20	0
358	-3.5	20	0
359	-2.5	20	0
360	-1.5	20	0
361	-0.5	20	0
362	0.5	20	0
363	1.5	20	0
364	2.5	20	0
365	3.5	20	0
366	4.5	20	0
367	5.5	20	0
368	6.5	20	0
369	7.5	20	0
370	8.5	20	0
371	9.5	20	0
372	10.5	20	0
373	-14.5	19	0
374	-13.5	19	0
375	-12.5	19	0
376	-11.5	19	0
377	-10.5	19	0
378	-9.5	19	0
379	-8.5	19	0
380	-7.5	19	0
381	-6.5	19	0
382	-5.5	19	0
383	-4.5	19	0
384	-3.5	19	0
385	-2.5	19	0
386	-1.5	19	0
387	-0.5	19	0
388	0.5	19	0
389	1.5	19	0
390	2.5	19	0
391	3.5	19	0
392	4.5	19	0
393	5.5	19	0
394	6.5	19	0
395	7.5	19	0
396	8.5	19	0
397	9.5	19	0
398	10.5	19	0
399	11.5	19	0
400	12.5	19	0
401	13.5	19	0
402	-14.5	18	0
403	-13.5	18	0
404	-12.5	18	0
405	-11.5	18	0
406	-10.5	18	0
407	-9.5	18	0
408	-8.5	18	0
409	-7.5	18	0
410	-6.5	18	0
411	-5.5	18	0
412	-4.5	18	0
413	-3.5	18	0
414	-2.5	18	0
415	-1.5	18	0
416	-0.5	18	0
417	0.5	18	0
418	1.5	18	0
419	2.5	18	0
420	3.5	18	0
421	4.5	18	0
422	5.5	18	0
423	6.5	18	0
424	7.5	18	0
425	8.5	18	0
426	9.5	18	0
427	10.5	18	0
428	11.5	18	0
429	12.5	18	0
430	13.5	18	0
431	14.5	18	0
432	-13.5	17	0
433	-12.5	17	0
434	-11.5	17	0
435	-10.5	17	0
436	-9.5	17	0
437	-8.5	17	0
438	-7.5	17	0
439	-6.5	17	0
440	-5.5	17	0
441	-4.5	17	0
442	-3.5	17	0
443	-2.5	17	0
444	-1.5	17	0
445	-0.5	17	0
446	0.5	17	0
447	1.5	17	0
448	2.5	17	0
449	3.5	17	0
450	4.5	17	0
451	5.5	17	0
452	6.5	17	0
453	7.5	17	0
454	8.5	17	0
455	9.5	17	0
456	10.5	17	0
457	11.5	17	0
458	12.5	17	0
459	13.5	17	0
460	14.5	17	0
461	-13.5	16	0
462	-12.5	16	0
463	-11.5	16	0
464	-10.5	16	0
465	-9.5	16	0
466	-8.5	16	0
467	-7.5	16	0
468	-6.5	16	0
469	-5.5	16	0
470	-4.5	16	0
471	-3.5	16	0
472	-2.5	16	0
473	-1.5	16	0
474	-0.5	16	0
475	0.5	16	0
476	1.5	16	0
477	2.5	16	0
478	3.5	16	0
479	4.5	16	0
480	5.5	16	0
481	6.5	16	0
482	7.5	16	0
483	8.5	16	0
484	9.5	16	0
485	10.5	16	0
486	11.5	16	0
487	12.5	16	0
488	13.5	16	0
489	14.5	16	0
490	-14.5	15	0
491	-13.5	15	0
492	-12.5	15	0
493	-11.5	15	0
494	-10.5	15	0
495	-9.5	15	0
496	-8.5	15	0
497	-7.5	15	0
498	-6.5	15	0
499	-5.5	15	0
500	-4.5	15	0
501	-3.5	15	0
502	-2.5	15	0
503	-1.5	15	0
504	-0.5	15	0
505	0.5	15	0
506	1.5	15	0
507	2.5	15	0
508	3.5	15	0
509	4.5	15	0
510	5.5	15	0
511	6.5	15	0
512	7.5	15	0
513	8.5	15	0
514	9.5	15	0
515	10.5	15	0
516	11.5	15	0
517	12.5	15	0
518	13.5	15	0
519	14.5	15	0
520	-13.5	14	0
521	-12.5	14	0
522	-11.5	14	0
523	-10.5	14	0
524	-9.5	14	0
525	-8.5	14	0
526	-7.5	14	0
527	-6.5	14	0
528	-5.5	14	0
529	-4.5	14	0
530	-3.5	14	0
531	-2.5	14	0
532	-1.5	14	0
533	-0.5	14	0
534	0.5	14	0
535	1.5	14	0
536	2.5	14	0
537	3.5	14	0
538	4.5	14	0
539	5.5	14	0
540	6.5	14	0
541	7.5	14	0
542	8.5	14	0
543	9.5	14	0
544	10.5	14	0
545	11.5	14	0
546	12.5	14	0
547	13.5	14	0
548	14.5	14	0
549	15.5	14	0
550	16.5	14	0
551	-13.5	13	0
552	-12.5	13	0
553	-11.5	13	0
554	-10.5	13	0
555	-9.5	13	0
556	-8.5	13	0
557	-7.5	13	0
558	-6.5	13	0
559	-5.5	13	0
560	-4.5	13	0
561	-3.5	13	0
562	-2.5	13	0
563	-1.5	13	0
564	-0.5	13	0
565	0.5	13	0
566	1.5	13	0
567	2.5	13	0
568	3.5	13	0
569	4.5	13	0
570	5.5	13	0
571	6.5	13	0
572	7.5	13	0
573	8.5	13	0
574	9.5	13	0
575	10.5	13	0
576	11.5	13	0
577	12.5	13	0
578	13.5	13	0
579	14.5	13	0
580	15.5	13	0
581	16.5	13	0
582	17.5	13	0
583	-13.5	12	0
584	-12.5	12	0
585	-11.5	12	0
586	-10.5	12	0
587	-9.5	12	0
588	-8.5	12	0
589	-7.5	12	0
590	-6.5	12	0
591	-5.5	12	0
592	-4.5	12	0
593	-3.5	12	0
594	-2.5	12	0
595	-1.5	12	0
596	-0.5	12	0
597	0.5	12	0
598	1.5	12	0
599	2.5	12	0
600	3.5	12	0
601	4.5	12	0
602	5.5	12	0
603	6.5	12	0
604	7.5	12	0
605	8.5	12	0
606	9.5	12	0
607	10.5	12	0
608	11.5	12	0
609	12.5	12	0
610	13.5	12	0
611	14.5	12	0
612	15.5	12	0
613	16.5	12	0
614	17.5	12	0
615	-13.5	11	0
616	-12.5	11	0
617	-11.5	11	0
618	-10.5	11	0
619	-9.5	11	0
620	-8.5	11	0
621	-7.5	11	0
622	-6.5	11	0
623	-5.5	11	0
624	-4.5	11	0
625	-3.5	11	0
626	-2.5	11	0
627	-1.5	11	0
628	-0.5	11	0
629	0.5	11	0
630	1.5	11	0
631	2.5	11	0
632	3.5	11	0
633	4.5	11	0
634	5.5	11	0
635	6.5	11	0
636	7.5	11	0
637	8.5	11	0
638	9.5	11	0
639	10.5	11	0
640	11.5	11	0
641	12.5	11	0
642	13.5	11	0
643	14.5	11	0
644	15.5	11	0
645	16.5	11	0
646	17.5	11	0
647	-13.5	10	0
648	-12.5	10	0
649	-11.5	10	0
650	-10.5	10	0
651	-9.5	10	0
652	-8.5	10	0
653	-7.5	10	0
654	-6.5	10	0
655	-5.5	10	0
656	-4.5	10	0
657	-3.5	10	0
658	-2.5	10	0
659	-1.5	10	0
660	-0.5	10	0
661	0.5	10	0
662	1.5	10	0
663	2.5	10	0
664	3.5	10	0
665	4.5	10	0
666	5.5	10	0
667	6.5	10	0
668	7.5	10	0
669	8.5	10	0
670	9.5	10	0
671	10.5	10	0
672	11.5	10	0
673	12.5	10	0
674	13.5	10	0
675	14.5	10	0
676	15.5	10	0
677	16.5	10	0
678	17.5	10	0
679	-14.5	9	0
680	-13.5	9	0
681	-12.5	9	0
682	-11.5	9	0
683	-10.5	9	0
684	-9.5	9	0
685	-8.5	9	0
686	-7.5	9	0
687	-6.5	9	0
688	-5.5	9	0
689	-4.5	9	0
690	-3.5	9	0
691	-2.5	9	0
692	-1.5	9	0
693	-0.5	9	0
694	0.5	9	0
695	1.5	9	0
696	2.5	9	0
697	3.5	9	0
698	4.5	9	0
699	5.5	9	0
700	6.5	9	0
701	7.5	9	0
702	8.5	9	0
703	9.5	9	0
704	10.5	9	0
705	11.5	9	0
706	12.5	9	0
707	13.5	9	0
708	14.5	9	0
709	15.5	9	0
710	16.5	9	0
711	17.5	9	0
712	-14.5	8	0
713	-13.5	8	0
714	-12.5	8	0
715	-11.5	8	0
716	-10.5	8	0
717	-9.5	8	0
718	-8.5	8	0
719	-7.5	8	0
720	-6.5	8	0
721	-5.5	8	0
722	-4.5	8	0
723	-3.5	8	0
724	-2.5	8	0
725	-1.5	8	0
726	-0.5	8	0
727	0.5	8	0
728	1.5	8	0
729	2.5	8	0
730	3.5	8	0
731	4.5	8	0
732	5.5	8	0
733	6.5	8	0
734	7.5	8	0
735	8.5	8	0
736	9.5	8	0
737	10.5	8	0
738	11.5	8	0
739	12.5	8	0
740	13.5	8	0
741	14.5	8	0
742	15.5	8	0
743	16.5	8	0
744	17.5	8	0
745	-14.5	7	0
746	-13.5	7	0
747	-12.5	7	0
748	-11.5	7	0
749	-10.5	7	0
750	-9.5	7	0
751	-8.5	7	0
752	-7.5	7	0
753	-6.5	7	0
754	-5.5	7	0
755	-4.5	7	0
756	-3.5	7	0
757	-2.5	7	0
758	-1.5	7	0
759	-0.5	7	0
760	0.5	7	0
761	1.5	7	0
762	2.5	7	0
763	3.5	7	0
764	4.5	7	0
765	5.5	7	0
766	6.5	7	0
767	7.5	7	0
768	8.5	7	0
769	9.5	7	0
770	10.5	7	0
771	11.5	7	0
772	12.5	7	0
773	13.5	7	0
774	14.5	7	0
775	15.5	7	0
776	16.5	7	0
777	17.5	7	0
778	-14.5	6	0
779	-13.5	6	0
780	-12.5	6	0
781	-11.5	6	0
782	-10.5	6	0
783	-9.5	6	0
784	-8.5	6	0
785	-7.5	6	0
786	-6.5	6	0
787	-5.5	6	0
788	-4.5	6	0
789	-3.5	6	0
790	-2.5	6	0
791	-1.5	6	0
792	-0.5	6	0
793	0.5	6	0
794	1.5	6	0
795	2.5	6	0
796	3.5	6	0
797	4.5	6	0
798	5.5	6	0
799	6.5	6	0
800	7.5	6	0
801	8.5	6	0
802	9.5	6	0
803	10.5	6	0
804	11.5	6	0
805	12.5	6	0
806	13.5	6	0
807	14.5	6	0
808	15.5	6	0
809	16.5	6	0
810	-13.5	5	0
811	-12.5	5	0
812	-11.5	5	0
813	-10.5	5	0
814	-9.5	5	0
815	-8.5	5	0
816	-7.5	5	0
817	-6.5	5	0
818	-5.5	5	0
819	-4.5	5	0
820	-3.5	5	0
821	-2.5	5	0
822	-1.5	5	0
823	-0.5	5	0
824	0.5	5	0
825	1.5	5	0
826	2.5	5	0
827	3.5	5	0
828	4.5	5	0
829	5.5	5	0
830	6.5	5	0
831	7.5	5	0
832	8.5	5	0
833	9.5	5	0
834	10.5	5	0
835	11.5	5	0
836	12.5	5	0
837	13.5	5	0
838	14.5	5	0
839	15.5	5	0
840	16.5	5	0
841	17.5	5	0
842	-14.5	4	0
843	-13.5	4	0
844	-12.5	4	0
845	-11.5	4	0
846	-10.5	4	0
847	-9.5	4	0
848	-8.5	4	0
849	-7.5	4	0
850	-6.5	4	0
851	-5.5	4	0
852	-4.5	4	0
853	-3.5	4	0
854	-2.5	4	0
855	-1.5	4	0
856	-0.5	4	0
857	0.5	4	0
858	1.5	4	0
859	2.5	4	0
860	3.5	4	0
861	4.5	4	0
862	5.5	4	0
863	6.5	4	0
864	7.5	4	0
865	8.5	4	0
866	9.5	4	0
867	10.5	4	0
868	11.5	4	0
869	12.5	4	0
870	13.5	4	0
871	14.5	4	0
872	15.5	4	0
873	16.5	4	0
874	17.5	4	0
875	18.5	4	0
876	-14.5	3	0
877	-13.5	3	0
878	-12.5	3	0
879	-11.5	3	0
880	-10.5	3	0
881	-9.5	3	0
882	-8.5	3	0
883	-7.5	3	0
884	-6.5	3	0
885	-5.5	3	0
886	-4.5	3	0
887	-3.5	3	0
888	-2.5	3	0
889	-1.5	3	0
890	-0.5	3	0
891	0.5	3	0
892	1.5	3	0
893	2.5	3	0
894	3.5	3	0
895	4.5	3	0
896	5.5	3	0
897	6.5	3	0
898	7.5	3	0
899	8.5	3	0
900	9.5	3	0
901	10.5	3	0
902	11.5	3	0
903	12.5	3	0
904	13.5	3	0
905	14.5	3	0
906	15.5	3	0
907	16.5	3	0
908	17.5	3	0
909	18.5	3	0
910	-13.5	2	0
911	-12.5	2	0
912	-11.5	2	0
913	-10.5	2	0
914	-9.5	2	0
915	-8.5	2	0
916	-7.5	2	0
917	-6.5	2	0
918	-5.5	2	0
919	-4.5	2	0
920	-3.5	2	0
921	-2.5	2	0
922	-1.5	2	0
923	-0.5	2	0
924	0.5	2	0
925	1.5	2	0
926	2.5	2	0
927	6.5	2	0
928	7.5	2	0
929	8.5	2	0
930	9.5	2	0
931	10.5	2	0
932	11.5	2	0
933	12.5	2	0
934	13.5	2	0
935	14.5	2	0
936	15.5	2	0
937	16.5	2	0
938	17.5	2	0
939	-12.5	1	0
940	-11.5	1	0
941	-8.5	1	0
942	-7.5	1	0
943	-6.5	1	0
944	-5.5	1	0
945	-4.5	1	0
946	-3.5	1	0
947	-2.5	1	0
948	-1.5	1	0
949	-0.5	1	0
950	0.5	1	0
951	7.5	1	0
952	8.5	1	0
953	9.5	1	0
954	10.5	1	0
955	11.5	1	0
956	13.5	1	0
957	14.5	1	0
958	15.5	1	0
959	16.5	1	0
960	-7.5	0	0
961	-6.5	0	0
962	-5.5	0	0
963	-2.5	0	0
964	-1.5	0	0
965	-12.5	43	5
966	-11.5	43	5
967	-13.5	42	5
968	-12.5	42	5
969	-11.5	42	5
970	-10.5	42	5
971	-14.5	41	5
972	-13.5	41	5
973	-12.5	41	5
974	-11.5	41	5
975	-10.5	41	5
976	-9.5	41	5
977	-14.5	40	5
978	-13.5	40	5
979	-12.5	40	5
980	-11.5	40	5
981	-10.5	40	5
982	-9.5	40	5
983	-8.5	40	5
984	-15.5	39	5
985	-14.5	39	5
986	-13.5	39	5
987	-12.5	39	5
988	-11.5	39	5
989	-10.5	39	5
990	-9.5	39	5
991	-8.5	39	5
992	-7.5	39	5
993	-6.5	39	5
994	-15.5	38	5
995	-14.5	38	5
996	-13.5	38	5
997	-12.5	38	5
998	-11.5	38	5
999	-10.5	38	5
1000	-9.5	38	5
1001	-8.5	38	5
1002	-7.5	38	5
1003	-6.5	38	5
1004	-5.5	38	5
1005	-4.5	38	5
1006	-3.5	38	5
1007	-16.5	37	5
1008	-15.5	37	5
1009	-14.5	37	5
1010	-13.5	37	5
1011	-12.5	37	5
1012	-11.5	37	5
1013	-10.5	37	5
1014	-9.5	37	5
1015	-8.5	37	5
1016	-7.5	37	5
1017	-6.5	37	5
1018	-5.5	37	5
1019	-4.5	37	5
1020	-3.5	37	5
1021	-2.5	37	5
1022	-16.5	36	5
1023	-15.5	36	5
1024	-14.5	36	5
1025	-13.5	36	5
1026	-12.5	36	5
1027	-11.5	36	5
1028	-10.5	36	5
1029	-9.5	36	5
1030	-8.5	36	5
1031	-7.5	36	5
1032	-6.5	36	5
1033	-5.5	36	5
1034	-4.5	36	5
1035	-3.5	36	5
1036	-2.5	36	5
1037	-1.5	36	5
1038	-0.5	36	5
1039	-16.5	35	5
1040	-15.5	35	5
1041	-14.5	35	5
1042	-13.5	35	5
1043	-12.5	35	5
1044	-11.5	35	5
1045	-10.5	35	5
1046	-9.5	35	5
1047	-8.5	35	5
1048	-7.5	35	5
1049	-6.5	35	5
1050	-5.5	35	5
1051	-4.5	35	5
1052	-3.5	35	5
1053	-2.5	35	5
1054	-1.5	35	5
1055	-0.5	35	5
1056	0.5	35	5
1057	1.5	35	5
1058	-17.5	34	5
1059	-16.5	34	5
1060	-15.5	34	5
1061	-14.5	34	5
1062	-13.5	34	5
1063	-12.5	34	5
1064	-11.5	34	5
1065	-10.5	34	5
1066	-9.5	34	5
1067	-8.5	34	5
1068	-7.5	34	5
1069	-6.5	34	5
1070	-5.5	34	5
1071	-4.5	34	5
1072	-3.5	34	5
1073	-2.5	34	5
1074	-1.5	34	5
1075	-0.5	34	5
1076	0.5	34	5
1077	1.5	34	5
1078	2.5	34	5
1079	-17.5	33	5
1080	-16.5	33	5
1081	-15.5	33	5
1082	-14.5	33	5
1083	-13.5	33	5
1084	-12.5	33	5
1085	-11.5	33	5
1086	-10.5	33	5
1087	-9.5	33	5
1088	-8.5	33	5
1089	-7.5	33	5
1090	-6.5	33	5
1091	-5.5	33	5
1092	-4.5	33	5
1093	-3.5	33	5
1094	-2.5	33	5
1095	-1.5	33	5
1096	-0.5	33	5
1097	0.5	33	5
1098	1.5	33	5
1099	2.5	33	5
1100	3.5	33	5
1101	4.5	33	5
1102	-17.5	32	5
1103	-16.5	32	5
1104	-15.5	32	5
1105	-14.5	32	5
1106	-13.5	32	5
1107	-12.5	32	5
1108	-11.5	32	5
1109	-10.5	32	5
1110	-9.5	32	5
1111	-8.5	32	5
1112	-7.5	32	5
1113	-6.5	32	5
1114	-5.5	32	5
1115	-4.5	32	5
1116	-3.5	32	5
1117	-2.5	32	5
1118	-1.5	32	5
1119	-0.5	32	5
1120	0.5	32	5
1121	1.5	32	5
1122	2.5	32	5
1123	3.5	32	5
1124	4.5	32	5
1125	5.5	32	5
1126	-17.5	31	5
1127	-16.5	31	5
1128	-15.5	31	5
1129	-14.5	31	5
1130	-13.5	31	5
1131	-12.5	31	5
1132	-11.5	31	5
1133	-10.5	31	5
1134	-9.5	31	5
1135	-8.5	31	5
1136	-7.5	31	5
1137	-6.5	31	5
1138	-5.5	31	5
1139	-4.5	31	5
1140	-3.5	31	5
1141	-2.5	31	5
1142	-1.5	31	5
1143	-0.5	31	5
1144	0.5	31	5
1145	1.5	31	5
1146	2.5	31	5
1147	3.5	31	5
1148	4.5	31	5
1149	5.5	31	5
1150	-17.5	30	5
1151	-16.5	30	5
1152	-15.5	30	5
1153	-14.5	30	5
1154	-13.5	30	5
1155	-12.5	30	5
1156	-11.5	30	5
1157	-10.5	30	5
1158	-9.5	30	5
1159	-8.5	30	5
1160	-7.5	30	5
1161	-6.5	30	5
1162	-5.5	30	5
1163	-4.5	30	5
1164	-3.5	30	5
1165	-2.5	30	5
1166	-1.5	30	5
1167	-0.5	30	5
1168	0.5	30	5
1169	1.5	30	5
1170	2.5	30	5
1171	3.5	30	5
1172	4.5	30	5
1173	5.5	30	5
1174	6.5	30	5
1175	-17.5	29	5
1176	-16.5	29	5
1177	-15.5	29	5
1178	-14.5	29	5
1179	-13.5	29	5
1180	-12.5	29	5
1181	-11.5	29	5
1182	-10.5	29	5
1183	-9.5	29	5
1184	-8.5	29	5
1185	-7.5	29	5
1186	-6.5	29	5
1187	-5.5	29	5
1188	-4.5	29	5
1189	-3.5	29	5
1190	-2.5	29	5
1191	-1.5	29	5
1192	-0.5	29	5
1193	0.5	29	5
1194	1.5	29	5
1195	2.5	29	5
1196	3.5	29	5
1197	4.5	29	5
1198	5.5	29	5
1199	6.5	29	5
1200	7.5	29	5
1201	-17.5	28	5
1202	-16.5	28	5
1203	-15.5	28	5
1204	-14.5	28	5
1205	-13.5	28	5
1206	-12.5	28	5
1207	-11.5	28	5
1208	-10.5	28	5
1209	-9.5	28	5
1210	-8.5	28	5
1211	-7.5	28	5
1212	-6.5	28	5
1213	-5.5	28	5
1214	-4.5	28	5
1215	-3.5	28	5
1216	-2.5	28	5
1217	-1.5	28	5
1218	-0.5	28	5
1219	0.5	28	5
1220	1.5	28	5
1221	2.5	28	5
1222	3.5	28	5
1223	4.5	28	5
1224	5.5	28	5
1225	6.5	28	5
1226	7.5	28	5
1227	8.5	28	5
1228	-17.5	27	5
1229	-16.5	27	5
1230	-15.5	27	5
1231	-14.5	27	5
1232	-13.5	27	5
1233	-12.5	27	5
1234	-11.5	27	5
1235	-10.5	27	5
1236	-9.5	27	5
1237	-8.5	27	5
1238	-7.5	27	5
1239	-6.5	27	5
1240	-5.5	27	5
1241	-4.5	27	5
1242	-3.5	27	5
1243	-2.5	27	5
1244	-1.5	27	5
1245	-0.5	27	5
1246	0.5	27	5
1247	1.5	27	5
1248	2.5	27	5
1249	3.5	27	5
1250	4.5	27	5
1251	5.5	27	5
1252	6.5	27	5
1253	7.5	27	5
1254	8.5	27	5
1255	9.5	27	5
1256	-17.5	26	5
1257	-16.5	26	5
1258	-15.5	26	5
1259	-14.5	26	5
1260	-13.5	26	5
1261	-12.5	26	5
1262	-11.5	26	5
1263	-10.5	26	5
1264	-9.5	26	5
1265	-8.5	26	5
1266	-7.5	26	5
1267	-6.5	26	5
1268	-5.5	26	5
1269	-4.5	26	5
1270	-3.5	26	5
1271	-2.5	26	5
1272	-1.5	26	5
1273	-0.5	26	5
1274	0.5	26	5
1275	1.5	26	5
1276	2.5	26	5
1277	3.5	26	5
1278	4.5	26	5
1279	5.5	26	5
1280	6.5	26	5
1281	7.5	26	5
1282	8.5	26	5
1283	9.5	26	5
1284	-17.5	25	5
1285	-16.5	25	5
1286	-15.5	25	5
1287	-14.5	25	5
1288	-13.5	25	5
1289	-12.5	25	5
1290	-11.5	25	5
1291	-10.5	25	5
1292	-9.5	25	5
1293	-8.5	25	5
1294	-7.5	25	5
1295	-6.5	25	5
1296	-5.5	25	5
1297	-4.5	25	5
1298	-3.5	25	5
1299	-2.5	25	5
1300	-1.5	25	5
1301	-0.5	25	5
1302	0.5	25	5
1303	1.5	25	5
1304	2.5	25	5
1305	3.5	25	5
1306	4.5	25	5
1307	5.5	25	5
1308	6.5	25	5
1309	7.5	25	5
1310	8.5	25	5
1311	9.5	25	5
1312	10.5	25	5
1313	-17.5	24	5
1314	-16.5	24	5
1315	-15.5	24	5
1316	-14.5	24	5
1317	-13.5	24	5
1318	-12.5	24	5
1319	-11.5	24	5
1320	-10.5	24	5
1321	-9.5	24	5
1322	-8.5	24	5
1323	-7.5	24	5
1324	-6.5	24	5
1325	-5.5	24	5
1326	-4.5	24	5
1327	-3.5	24	5
1328	-2.5	24	5
1329	-1.5	24	5
1330	-0.5	24	5
1331	0.5	24	5
1332	1.5	24	5
1333	2.5	24	5
1334	3.5	24	5
1335	4.5	24	5
1336	5.5	24	5
1337	6.5	24	5
1338	7.5	24	5
1339	8.5	24	5
1340	9.5	24	5
1341	10.5	24	5
1342	-17.5	23	5
1343	-16.5	23	5
1344	-15.5	23	5
1345	-14.5	23	5
1346	-13.5	23	5
1347	-12.5	23	5
1348	-11.5	23	5
1349	-10.5	23	5
1350	-9.5	23	5
1351	-8.5	23	5
1352	-7.5	23	5
1353	-6.5	23	5
1354	-5.5	23	5
1355	-4.5	23	5
1356	-3.5	23	5
1357	-2.5	23	5
1358	-1.5	23	5
1359	-0.5	23	5
1360	0.5	23	5
1361	1.5	23	5
1362	2.5	23	5
1363	3.5	23	5
1364	4.5	23	5
1365	5.5	23	5
1366	6.5	23	5
1367	7.5	23	5
1368	8.5	23	5
1369	9.5	23	5
1370	10.5	23	5
1371	11.5	23	5
1372	-17.5	22	5
1373	-16.5	22	5
1374	-15.5	22	5
1375	-14.5	22	5
1376	-13.5	22	5
1377	-12.5	22	5
1378	-11.5	22	5
1379	-10.5	22	5
1380	-9.5	22	5
1381	-8.5	22	5
1382	-7.5	22	5
1383	-6.5	22	5
1384	-5.5	22	5
1385	-4.5	22	5
1386	-3.5	22	5
1387	-2.5	22	5
1388	-1.5	22	5
1389	-0.5	22	5
1390	0.5	22	5
1391	1.5	22	5
1392	2.5	22	5
1393	3.5	22	5
1394	4.5	22	5
1395	5.5	22	5
1396	6.5	22	5
1397	7.5	22	5
1398	8.5	22	5
1399	9.5	22	5
1400	10.5	22	5
1401	11.5	22	5
1402	-17.5	21	5
1403	-16.5	21	5
1404	-15.5	21	5
1405	-14.5	21	5
1406	-13.5	21	5
1407	-12.5	21	5
1408	-11.5	21	5
1409	-10.5	21	5
1410	-9.5	21	5
1411	-8.5	21	5
1412	-7.5	21	5
1413	-6.5	21	5
1414	-5.5	21	5
1415	-4.5	21	5
1416	-3.5	21	5
1417	-2.5	21	5
1418	-1.5	21	5
1419	-0.5	21	5
1420	0.5	21	5
1421	1.5	21	5
1422	2.5	21	5
1423	3.5	21	5
1424	4.5	21	5
1425	5.5	21	5
1426	6.5	21	5
1427	7.5	21	5
1428	8.5	21	5
1429	9.5	21	5
1430	10.5	21	5
1431	11.5	21	5
1432	12.5	21	5
1433	-17.5	20	5
1434	-16.5	20	5
1435	-15.5	20	5
1436	-14.5	20	5
1437	-13.5	20	5
1438	-12.5	20	5
1439	-11.5	20	5
1440	-10.5	20	5
1441	-9.5	20	5
1442	-8.5	20	5
1443	-7.5	20	5
1444	-6.5	20	5
1445	-5.5	20	5
1446	-4.5	20	5
1447	-3.5	20	5
1448	-2.5	20	5
1449	-1.5	20	5
1450	-0.5	20	5
1451	0.5	20	5
1452	1.5	20	5
1453	2.5	20	5
1454	3.5	20	5
1455	4.5	20	5
1456	5.5	20	5
1457	6.5	20	5
1458	7.5	20	5
1459	8.5	20	5
1460	9.5	20	5
1461	10.5	20	5
1462	11.5	20	5
1463	12.5	20	5
1464	13.5	20	5
1465	-17.5	19	5
1466	-16.5	19	5
1467	-15.5	19	5
1468	-14.5	19	5
1469	-13.5	19	5
1470	-12.5	19	5
1471	-11.5	19	5
1472	-10.5	19	5
1473	-9.5	19	5
1474	-8.5	19	5
1475	-7.5	19	5
1476	-6.5	19	5
1477	-5.5	19	5
1478	-4.5	19	5
1479	-3.5	19	5
1480	-2.5	19	5
1481	-1.5	19	5
1482	-0.5	19	5
1483	0.5	19	5
1484	1.5	19	5
1485	2.5	19	5
1486	3.5	19	5
1487	4.5	19	5
1488	5.5	19	5
1489	6.5	19	5
1490	7.5	19	5
1491	8.5	19	5
1492	9.5	19	5
1493	10.5	19	5
1494	11.5	19	5
1495	12.5	19	5
1496	13.5	19	5
1497	-17.5	18	5
1498	-16.5	18	5
1499	-15.5	18	5
1500	-14.5	18	5
1501	-13.5	18	5
1502	-12.5	18	5
1503	-11.5	18	5
1504	-10.5	18	5
1505	-9.5	18	5
1506	-8.5	18	5
1507	-7.5	18	5
1508	-6.5	18	5
1509	-5.5	18	5
1510	-4.5	18	5
1511	-3.5	18	5
1512	-2.5	18	5
1513	-1.5	18	5
1514	-0.5	18	5
1515	0.5	18	5
1516	1.5	18	5
1517	2.5	18	5
1518	3.5	18	5
1519	4.5	18	5
1520	5.5	18	5
1521	6.5	18	5
1522	7.5	18	5
1523	8.5	18	5
1524	9.5	18	5
1525	10.5	18	5
1526	11.5	18	5
1527	12.5	18	5
1528	13.5	18	5
1529	14.5	18	5
1530	-17.5	17	5
1531	-16.5	17	5
1532	-15.5	17	5
1533	-14.5	17	5
1534	-13.5	17	5
1535	-12.5	17	5
1536	-11.5	17	5
1537	-10.5	17	5
1538	-9.5	17	5
1539	-8.5	17	5
1540	-7.5	17	5
1541	-6.5	17	5
1542	-5.5	17	5
1543	-4.5	17	5
1544	-3.5	17	5
1545	-2.5	17	5
1546	-1.5	17	5
1547	-0.5	17	5
1548	0.5	17	5
1549	1.5	17	5
1550	2.5	17	5
1551	3.5	17	5
1552	4.5	17	5
1553	5.5	17	5
1554	6.5	17	5
1555	7.5	17	5
1556	8.5	17	5
1557	9.5	17	5
1558	10.5	17	5
1559	11.5	17	5
1560	12.5	17	5
1561	13.5	17	5
1562	14.5	17	5
1563	15.5	17	5
1564	-17.5	16	5
1565	-16.5	16	5
1566	-15.5	16	5
1567	-14.5	16	5
1568	-13.5	16	5
1569	-12.5	16	5
1570	-11.5	16	5
1571	-10.5	16	5
1572	-9.5	16	5
1573	-8.5	16	5
1574	-7.5	16	5
1575	-6.5	16	5
1576	-5.5	16	5
1577	-4.5	16	5
1578	-3.5	16	5
1579	-2.5	16	5
1580	-1.5	16	5
1581	-0.5	16	5
1582	0.5	16	5
1583	1.5	16	5
1584	2.5	16	5
1585	3.5	16	5
1586	4.5	16	5
1587	5.5	16	5
1588	6.5	16	5
1589	7.5	16	5
1590	8.5	16	5
1591	9.5	16	5
1592	10.5	16	5
1593	11.5	16	5
1594	12.5	16	5
1595	13.5	16	5
1596	14.5	16	5
1597	15.5	16	5
1598	-17.5	15	5
1599	-16.5	15	5
1600	-15.5	15	5
1601	-14.5	15	5
1602	-13.5	15	5
1603	-12.5	15	5
1604	-11.5	15	5
1605	-10.5	15	5
1606	-9.5	15	5
1607	-8.5	15	5
1608	-7.5	15	5
1609	-6.5	15	5
1610	-5.5	15	5
1611	-4.5	15	5
1612	-3.5	15	5
1613	-2.5	15	5
1614	-1.5	15	5
1615	-0.5	15	5
1616	0.5	15	5
1617	1.5	15	5
1618	2.5	15	5
1619	3.5	15	5
1620	4.5	15	5
1621	5.5	15	5
1622	6.5	15	5
1623	7.5	15	5
1624	8.5	15	5
1625	9.5	15	5
1626	10.5	15	5
1627	11.5	15	5
1628	12.5	15	5
1629	13.5	15	5
1630	14.5	15	5
1631	15.5	15	5
1632	16.5	15	5
1633	-17.5	14	5
1634	-16.5	14	5
1635	-15.5	14	5
1636	-14.5	14	5
1637	-13.5	14	5
1638	-12.5	14	5
1639	-11.5	14	5
1640	-10.5	14	5
1641	-9.5	14	5
1642	-8.5	14	5
1643	-7.5	14	5
1644	-6.5	14	5
1645	-5.5	14	5
1646	-4.5	14	5
1647	-3.5	14	5
1648	-2.5	14	5
1649	-1.5	14	5
1650	-0.5	14	5
1651	0.5	14	5
1652	1.5	14	5
1653	2.5	14	5
1654	3.5	14	5
1655	4.5	14	5
1656	5.5	14	5
1657	6.5	14	5
1658	7.5	14	5
1659	8.5	14	5
1660	9.5	14	5
1661	10.5	14	5
1662	11.5	14	5
1663	12.5	14	5
1664	13.5	14	5
1665	14.5	14	5
1666	15.5	14	5
1667	16.5	14	5
1668	17.5	14	5
1669	-16.5	13	5
1670	-15.5	13	5
1671	-14.5	13	5
1672	-13.5	13	5
1673	-12.5	13	5
1674	-11.5	13	5
1675	-10.5	13	5
1676	-9.5	13	5
1677	-8.5	13	5
1678	-7.5	13	5
1679	-6.5	13	5
1680	-5.5	13	5
1681	-4.5	13	5
1682	-3.5	13	5
1683	-2.5	13	5
1684	-1.5	13	5
1685	-0.5	13	5
1686	0.5	13	5
1687	1.5	13	5
1688	2.5	13	5
1689	3.5	13	5
1690	4.5	13	5
1691	5.5	13	5
1692	6.5	13	5
1693	7.5	13	5
1694	8.5	13	5
1695	9.5	13	5
1696	10.5	13	5
1697	11.5	13	5
1698	12.5	13	5
1699	13.5	13	5
1700	14.5	13	5
1701	15.5	13	5
1702	16.5	13	5
1703	17.5	13	5
1704	-16.5	12	5
1705	-15.5	12	5
1706	-14.5	12	5
1707	-13.5	12	5
1708	-12.5	12	5
1709	-11.5	12	5
1710	-10.5	12	5
1711	-9.5	12	5
1712	-8.5	12	5
1713	-7.5	12	5
1714	-6.5	12	5
1715	-5.5	12	5
1716	-4.5	12	5
1717	-3.5	12	5
1718	-2.5	12	5
1719	-1.5	12	5
1720	-0.5	12	5
1721	0.5	12	5
1722	1.5	12	5
1723	2.5	12	5
1724	3.5	12	5
1725	4.5	12	5
1726	5.5	12	5
1727	6.5	12	5
1728	7.5	12	5
1729	8.5	12	5
1730	9.5	12	5
1731	10.5	12	5
1732	11.5	12	5
1733	12.5	12	5
1734	13.5	12	5
1735	14.5	12	5
1736	15.5	12	5
1737	16.5	12	5
1738	17.5	12	5
1739	18.5	12	5
1740	-16.5	11	5
1741	-15.5	11	5
1742	-14.5	11	5
1743	-13.5	11	5
1744	-12.5	11	5
1745	-11.5	11	5
1746	-10.5	11	5
1747	-9.5	11	5
1748	-8.5	11	5
1749	-7.5	11	5
1750	-6.5	11	5
1751	-5.5	11	5
1752	-4.5	11	5
1753	-3.5	11	5
1754	-2.5	11	5
1755	-1.5	11	5
1756	-0.5	11	5
1757	0.5	11	5
1758	1.5	11	5
1759	2.5	11	5
1760	3.5	11	5
1761	4.5	11	5
1762	5.5	11	5
1763	6.5	11	5
1764	7.5	11	5
1765	8.5	11	5
1766	9.5	11	5
1767	10.5	11	5
1768	11.5	11	5
1769	12.5	11	5
1770	13.5	11	5
1771	14.5	11	5
1772	15.5	11	5
1773	16.5	11	5
1774	17.5	11	5
1775	18.5	11	5
1776	-16.5	10	5
1777	-15.5	10	5
1778	-14.5	10	5
1779	-13.5	10	5
1780	-12.5	10	5
1781	-11.5	10	5
1782	-10.5	10	5
1783	-9.5	10	5
1784	-8.5	10	5
1785	-7.5	10	5
1786	-6.5	10	5
1787	-5.5	10	5
1788	-4.5	10	5
1789	-3.5	10	5
1790	-2.5	10	5
1791	-1.5	10	5
1792	-0.5	10	5
1793	0.5	10	5
1794	1.5	10	5
1795	2.5	10	5
1796	3.5	10	5
1797	4.5	10	5
1798	5.5	10	5
1799	6.5	10	5
1800	7.5	10	5
1801	8.5	10	5
1802	9.5	10	5
1803	10.5	10	5
1804	11.5	10	5
1805	12.5	10	5
1806	13.5	10	5
1807	14.5	10	5
1808	15.5	10	5
1809	16.5	10	5
1810	17.5	10	5
1811	18.5	10	5
1812	-16.5	9	5
1813	-15.5	9	5
1814	-14.5	9	5
1815	-13.5	9	5
1816	-12.5	9	5
1817	-11.5	9	5
1818	-10.5	9	5
1819	-9.5	9	5
1820	-8.5	9	5
1821	-7.5	9	5
1822	-6.5	9	5
1823	-5.5	9	5
1824	-4.5	9	5
1825	-3.5	9	5
1826	-2.5	9	5
1827	-1.5	9	5
1828	-0.5	9	5
1829	0.5	9	5
1830	1.5	9	5
1831	2.5	9	5
1832	3.5	9	5
1833	4.5	9	5
1834	5.5	9	5
1835	6.5	9	5
1836	7.5	9	5
1837	8.5	9	5
1838	9.5	9	5
1839	10.5	9	5
1840	11.5	9	5
1841	12.5	9	5
1842	13.5	9	5
1843	14.5	9	5
1844	15.5	9	5
1845	16.5	9	5
1846	17.5	9	5
1847	18.5	9	5
1848	19.5	9	5
1849	-16.5	8	5
1850	-15.5	8	5
1851	-14.5	8	5
1852	-13.5	8	5
1853	-12.5	8	5
1854	-11.5	8	5
1855	-10.5	8	5
1856	-9.5	8	5
1857	-8.5	8	5
1858	-7.5	8	5
1859	-6.5	8	5
1860	-5.5	8	5
1861	-4.5	8	5
1862	-3.5	8	5
1863	-2.5	8	5
1864	-1.5	8	5
1865	-0.5	8	5
1866	0.5	8	5
1867	1.5	8	5
1868	2.5	8	5
1869	3.5	8	5
1870	4.5	8	5
1871	5.5	8	5
1872	6.5	8	5
1873	7.5	8	5
1874	8.5	8	5
1875	9.5	8	5
1876	10.5	8	5
1877	11.5	8	5
1878	12.5	8	5
1879	13.5	8	5
1880	14.5	8	5
1881	15.5	8	5
1882	16.5	8	5
1883	17.5	8	5
1884	18.5	8	5
1885	19.5	8	5
1886	20.5	8	5
1887	-16.5	7	5
1888	-15.5	7	5
1889	-14.5	7	5
1890	-13.5	7	5
1891	-12.5	7	5
1892	-11.5	7	5
1893	-10.5	7	5
1894	-9.5	7	5
1895	-8.5	7	5
1896	-7.5	7	5
1897	-6.5	7	5
1898	-5.5	7	5
1899	-4.5	7	5
1900	-3.5	7	5
1901	-2.5	7	5
1902	-1.5	7	5
1903	-0.5	7	5
1904	0.5	7	5
1905	1.5	7	5
1906	2.5	7	5
1907	3.5	7	5
1908	4.5	7	5
1909	5.5	7	5
1910	6.5	7	5
1911	7.5	7	5
1912	8.5	7	5
1913	9.5	7	5
1914	10.5	7	5
1915	11.5	7	5
1916	12.5	7	5
1917	13.5	7	5
1918	14.5	7	5
1919	15.5	7	5
1920	16.5	7	5
1921	17.5	7	5
1922	18.5	7	5
1923	19.5	7	5
1924	20.5	7	5
1925	-15.5	6	5
1926	-14.5	6	5
1927	-13.5	6	5
1928	-12.5	6	5
1929	-11.5	6	5
1930	-10.5	6	5
1931	-9.5	6	5
1932	-8.5	6	5
1933	-7.5	6	5
1934	-6.5	6	5
1935	-5.5	6	5
1936	-4.5	6	5
1937	-3.5	6	5
1938	-2.5	6	5
1939	-1.5	6	5
1940	-0.5	6	5
1941	0.5	6	5
1942	1.5	6	5
1943	2.5	6	5
1944	3.5	6	5
1945	4.5	6	5
1946	5.5	6	5
1947	6.5	6	5
1948	7.5	6	5
1949	8.5	6	5
1950	9.5	6	5
1951	10.5	6	5
1952	11.5	6	5
1953	12.5	6	5
1954	13.5	6	5
1955	14.5	6	5
1956	15.5	6	5
1957	16.5	6	5
1958	17.5	6	5
1959	18.5	6	5
1960	19.5	6	5
1961	20.5	6	5
1962	21.5	6	5
1963	-15.5	5	5
1964	-14.5	5	5
1965	-13.5	5	5
1966	-12.5	5	5
1967	-11.5	5	5
1968	-10.5	5	5
1969	-9.5	5	5
1970	-8.5	5	5
1971	-7.5	5	5
1972	-6.5	5	5
1973	-5.5	5	5
1974	-4.5	5	5
1975	-3.5	5	5
1976	-2.5	5	5
1977	-1.5	5	5
1978	-0.5	5	5
1979	0.5	5	5
1980	1.5	5	5
1981	2.5	5	5
1982	3.5	5	5
1983	4.5	5	5
1984	5.5	5	5
1985	6.5	5	5
1986	7.5	5	5
1987	8.5	5	5
1988	9.5	5	5
1989	10.5	5	5
1990	11.5	5	5
1991	12.5	5	5
1992	13.5	5	5
1993	14.5	5	5
1994	15.5	5	5
1995	16.5	5	5
1996	17.5	5	5
1997	18.5	5	5
1998	19.5	5	5
1999	20.5	5	5
[truncated: 2,864 more rows]
